# Supplementary material for: UV irradiation alters TFAM binding specificity and compaction of DNA
Source: eLife. 2026 Mar 25;14:RP108862. doi: 10.7554/eLife.108862 (PMC13016609; doi:10.7554/eLife.108862)
Supplement: Figure 5—source data 2. [file elife-108862-fig5-data2.zip]

Archive with 1 entries (1 files):
- Figure5_Source_Data_2.pdf
